# Supplementary material for: Factors that hinder medical career aspirations: A nationwide questionnaire survey of teachers in charge of career guidance in Japanese high schools
Source: PLoS One. 2022 Jun 24;17(6):e0270477. doi: 10.1371/journal.pone.0270477 (PMC9232137; doi:10.1371/journal.pone.0270477)
Supplement: S1 Table — School names and prefecture IDs of school locations have been removed to protect confidentiality of the survey participants. (XLS) [file pone.0270477.s001.xls]

## Sheet: English
ID of high school	High school name (Non-disclosure)	ID of prefecture 01: Hokkaido 02: Aomori -Partially omitted- 47: Okinawa (Non-disclosure)	City/town size (population) of school location 01: Over 1 million 02: 500,000-999,999 03: 200,000-499,999 04: 100,000-199,999 05: 90,000 or less	Type of high school 01: Private (other than 02) 02: Private univ. affiliated 03: National/public univ. affiliated 04: Prefectural 05: Municipal 06: Others	Number of third grade students 01: 1-99 02: 100-199 03: 200-299 04: 300-399 05: 400-499 06: 500 or more 99: No answer	Number of third grade students : Real number	Percentage of going to a 4-year university after graduation 01: Less than 10% 02: 10-19% 03: 20-29% 04: 30-39% 05: 40-49% 06: 50-59% 07: 60-69% 08: 70-79% 09: 80-89% 10: 90-100% 11: Don't know 99: No answer	Number of students enrolled in medical school 01: Almost or none at all 02: About 1 every few years 03: About 1 /year 04: About 2-3 /year 05: About 4-5 /year 06: About 6-10 /year 07: About 11-20 /year 08: About 21 or more /year 09: Don't know 99: No answer	Percentage of attending prep school in the students aspiring to medical school 01: Less than 10% 02: 10-19% 03: 20-29% 04: 30-39% 05: 40-49% 06: 50-59% 07: 60-69% 08: 70-79% 09: 80-89% 10: 90-100% 11: Don't know 99: No answer	Amount of tuition for Three years 01: Less than 0.5 million yen 02: 0.5-0.99 03: 1-1.49 04: 1.5 to 1.99 05: 2 to 2.49 06: 2.5 to 2.99 07: 3 to 3.49 08: 3.5 to 3.99 09: 4 to 4.99 10: 5 or more 11: Don't know 99: No answer	Percentage of parents who are medical doctors or dentists 01: Less than 10% 02: 10-19% 03: 20-29% 04: 30-39% 05: 40-49% 06: 50-59% 07: 60-69% 08: 70-79% 09: 80-89% 10: 90-100% 11: Don't know 99: No answer	It is difficult for students in economically disadvantaged families to advance to a medical school 01: I strongly think so 02: I think so 03: If anything, I think so 04: I can't say either 05: If anything, I don't think so 06: I don't think so 07: I don't think so at all 99: No answer	Some students gave up on going to medical school because they could not afford it 01: I strongly think so 02: I think so 03: If anything, I think so 04: I can't say either 05: If anything, I don't think so 06: I don't think so 07: I don't think so at all 99: No answer	Students living in urban areas are more likely to advance to a medical school 01: I strongly think so 02: I think so 03: If anything, I think so 04: I can't say either 05: If anything, I don't think so 06: I don't think so 07: I don't think so at all 99: No answer	Regional category 01: Hokkaido 02: Tohoku 03: Kanto 04: Hokuriku/Koshinetsu 05: Chubu 06: Kinki 07: Chugoku/Shikoku 08: Kyushu/Okinawa
0001			01	01	01	26	10	04	06	05	10	02	04	04	02
0002			01	01	01	28	10	02	10	05	06	06	06	04	01
0003			01	01	01	29	08	02	01	02	01	03	04	04	06
0004			01	04	01	35	10	04	11	01	11	02	04	03	05
0005			01	01	01	45	09	02	11	03	07	01	04	02	06
0006			01	01	01	64	10	03	09	07	08	03	03	03	06
0007			01	01	01	80	08	02	10	07	01	03	03	04	06
0008			01	05	01	83	09	01	07	11	01	07	07	04	07
0009			01	01	01	93	08	01	01	03	01	01	04	02	06
0010			01	02	01	96	08	01	01	06	01	03	02	05	03
0011			01	01	02	100	10	04	10	05	08	03	03	04	08
0012			01	01	02	112	10	06	09	03	06	01	02	04	03
0013			01	01	02	115	10	06	10	04	08	02	02	01	07
0014			01	03	02	116	10	06	11	02	11	01	01	01	03
0015			01	01	02	125	07	08	01	05	11	03	04	03	01
0016			01	01	02	125	07	01	01	05	01	04	03	02	03
0017			01	01	02	125	09	05	09	07	05	02	05	03	03
0018			01	01	02	125	10	07	11	11	11	04	04	03	03
0019			01	01	02	126	09	01	11	99	10	02	03	03	03
0020			01	02	02	132	10	03	10	07	10	03	04	04	03
0021			01	01	02	133	08	01	11	03	11	02	02	04	06
0022			01	03	02	137	08	03	01	03	01	04	07	04	06
0023			01	01	02	137	09	02	11	07	09	04	04	04	03
0024			01	05	02	138	04	01	11	01	11	01	03	03	05
0025			01	01	02	140	09	03	11	05	07	04	05	04	02
0026			01	02	02	141	09	02	10	07	10	03	03	03	03
0027			01	01	02	143	08	03	10	06	10	02	02	02	03
0028			01	05	02	145	10	04	09	11	09	02	03	03	03
0029			01	01	02	145	08	02	10	01	08	01	03	01	06
0030			01	04	02	148	10	06	07	02	04	03	06	03	03
0031			01	01	02	149	10	07	02	06	06	03	03	04	06
0032			01	05	02	151	08	01	11	01	11	02	99	01	06
0033			01	01	02	152	10	05	10	04	02	02	03	02	01
0034			01	01	02	157	10	04	11	05	11	02	02	03	03
0035			01	01	02	160	08	07	11	07	06	03	06	03	03
0036			01	01	02	165	08	01	11	05	11	01	04	02	06
0037			01	01	02	168	09	01	11	05	11	02	04	03	03
0038			01	01	02	170	09	04	05	99	04	03	04	03	02
0039			01	01	02	170	10	06	10	05	11	03	04	05	03
0040			01	01	02	171	10	08	10	07	07	01	03	03	03
0041			01	01	02	173	10	08	09	06	11	01	04	04	03
0042			01	01	02	176	10	08	11	04	11	05	05	05	07
0043			01	01	02	177	09	07	10	07	06	02	04	03	03
0044			01	01	02	177	10	05	10	06	04	03	03	02	03
0045			01	01	02	178	10	04	07	05	01	02	02	02	03
0046			01	01	02	179	10	01	10	03	11	01	04	02	03
0047			01	01	02	180	07	01	99	03	01	02	02	02	01
0048			01	02	02	181	10	02	11	05	09	03	03	04	03
0049			01	01	02	181	10	06	10	11	11	02	03	05	03
0050			01	01	02	181	10	06	11	99	03	03	99	04	03
0051			01	01	02	186	10	03	10	04	07	01	01	04	03
0052			01	03	02	188	10	02	10	01	01	01	03	01	03
0053			01	02	02	188	07	01	11	99	11	03	04	04	07
0054			01	01	02	191	10	05	10	05	04	02	04	04	03
0055			01	01	02	192	07	08	11	04	11	02	03	03	05
0056			01	04	02	193	10	03	10	01	01	02	02	01	03
0057			01	02	02	194	10	06	11	07	11	02	02	02	03
0058			01	01	02	194	10	06	07	04	09	02	04	02	08
0059			01	04	02	195	09	02	11	01	01	04	04	01	02
0060			01	01	02	195	10	08	11	06	05	01	02	03	06
0061			01	04	02	197	10	05	11	02	02	04	03	04	03
0062			01	01	02	198	09	02	11	11	11	02	03	03	03
0063			01	02	02	199	09	03	10	06	06	05	04	04	03
0064			01	02	02	199	09	04	11	11	11	04	04	03	03
0065			01	04	03	200	10	01	10	03	06	02	01	03	03
0066			01	01	03	202	09	01	01	11	10	01	04	01	06
0067			01	01	03	205	09	07	11	04	11	01	01	01	03
0068			01	01	03	206	10	08	07	06	05	06	01	07	03
0069			01	01	03	213	10	08	10	05	11	04	03	04	03
0070			01	01	03	215	09	05	11	03	99	05	06	04	07
0071			01	01	03	216	10	06	09	05	08	01	04	03	07
0072			01	01	03	217	10	02	10	11	01	02	04	99	07
0073			01	01	03	219	10	03	10	06	11	01	04	06	03
0074			01	01	03	222	10	02	11	06	11	02	02	04	03
0075			01	05	03	223	08	01	01	01	01	02	02	01	06
0076			01	01	03	225	10	03	10	05	99	01	02	02	03
0077			01	01	03	225	10	07	10	08	06	02	01	02	03
0078			01	04	03	230	07	02	10	01	01	01	01	02	03
0079			01	01	03	230	09	06	10	10	07	03	03	02	03
0080			01	01	03	232	08	08	11	11	11	03	04	03	03
0081			01	03	03	234	05	08	10	02	11	02	02	02	03
0082			01	01	03	234	10	03	10	05	99	03	01	03	03
0083			01	01	03	234	10	06	11	04	11	01	01	01	06
0084			01	05	03	236	08	04	09	01	02	03	02	03	03
0085			01	04	03	238	08	02	10	01	10	02	01	02	03
0086			01	02	03	239	10	02	09	11	11	02	02	02	03
0087			01	04	03	240	08	01	10	01	04	01	01	03	03
0088			01	04	03	240	10	02	10	02	07	02	03	02	03
0089			01	04	03	240	09	02	11	01	11	02	05	02	06
0090			01	01	03	240	08	07	10	04	07	01	03	03	03
0091			01	01	03	241	08	06	09	06	11	05	05	03	03
0092			01	01	03	242	08	01	11	05	11	02	04	01	06
0093			01	01	03	243	10	06	10	05	11	01	01	01	06
0094			01	04	03	244	09	01	11	01	11	01	03	01	03
0095			01	01	03	244	10	05	09	05	01	03	04	04	03
0096			01	01	03	249	09	06	11	05	07	01	01	01	06
0097			01	02	03	250	08	01	01	03	01	01	02	01	01
0098			01	01	03	252	10	02	01	04	01	04	07	01	01
0099			01	02	03	253	10	04	10	07	09	01	02	02	03
0100			01	02	03	257	10	06	10	09	07	03	03	02	03
0101			01	01	03	260	09	01	10	05	09	03	03	04	06
0102			01	02	03	261	10	01	11	11	11	03	07	02	03
0103			01	01	03	267	10	08	09	05	11	05	01	04	03
0104			01	01	03	268	10	05	08	06	07	01	01	03	06
0105			01	04	03	270	08	01	11	11	11	02	04	01	02
0106			01	01	03	270	08	03	01	05	11	02	04	02	02
0107			01	05	03	271	08	02	11	02	01	02	07	02	07
0108			01	05	03	273	08	01	01	02	11	03	04	03	02
0109			01	05	03	273	09	01	11	01	01	03	05	02	03
0110			01	05	03	273	10	04	08	02	07	03	03	03	06
0111			01	04	03	274	08	01	99	01	01	01	03	02	02
0112			01	04	03	275	08	01	11	01	11	02	04	03	03
0113			01	04	03	275	09	03	10	04	06	02	03	04	03
0114			01	04	03	275	09	01	11	02	11	01	03	03	03
0115			01	04	03	278	09	04	01	01	06	02	04	02	02
0116			01	04	03	278	09	02	11	01	11	04	04	04	02
0117			01	04	03	278	10	07	11	01	11	03	04	04	06
0118			01	04	03	280	08	04	11	01	11	03	04	04	02
0119			01	04	03	280	08	06	09	01	09	03	05	03	02
0120			01	04	03	280	10	06	10	01	01	04	03	03	03
0121			01	04	03	280	10	03	10	01	11	01	02	04	03
0122			01	04	03	280	08	06	09	01	11	07	07	07	03
0123			01	01	03	280	10	07	11	05	11	06	05	04	07
0124			01	04	03	281	10	03	11	01	11	04	05	03	03
0125			01	04	03	281	09	04	09	01	04	03	04	03	06
0126			01	01	03	281	10	08	10	04	07	04	04	04	05
0127			01	01	03	284	09	04	10	04	06	01	03	04	06
0128			01	01	03	286	08	05	11	04	11	02	04	04	06
0129			01	01	03	287	10	08	08	06	11	03	05	03	03
0130			01	01	03	288	10	05	10	06	02	04	03	02	03
0131			01	02	03	298	10	02	11	06	10	02	02	02	03
0132			01	01	03	298	08	02	10	06	01	03	04	03	06
0133			01	02	04	303	09	01	10	99	01	01	02	03	03
0134			01	02	04	303	09	02	11	09	11	03	04	03	03
0135			01	01	04	303	09	02	11	06	11	04	06	03	03
0136			01	02	04	304	06	03	09	11	10	01	01	04	03
0137			01	04	04	306	04	01	11	01	11	04	04	04	08
0138			01	01	04	306	07	04	10	02	07	05	07	04	01
0139			01	04	04	307	09	04	09	01	06	04	03	06	03
0140			01	04	04	307	10	06	09	02	01	01	01	03	03
0141			01	04	04	308	10	02	01	11	01	03	03	02	07
0142			01	05	04	310	09	02	11	01	11	99	99	99	08
0143			01	04	04	311	07	01	01	01	01	01	04	01	01
0144			01	05	04	312	07	01	11	11	11	02	03	03	07
0145			01	04	04	312	06	01	11	02	11	01	06	02	01
0146			01	05	04	314	08	03	05	01	01	04	06	04	01
0147			01	05	04	314	09	02	10	01	01	02	03	03	03
0148			01	04	04	314	10	07	11	01	11	04	03	03	02
0149			01	04	04	314	08	04	11	01	01	03	04	03	03
0150			01	01	04	314	10	05	10	08	09	04	06	02	03
0151			01	04	04	315	09	02	11	02	11	01	03	01	07
0152			01	05	04	316	07	02	04	01	11	03	02	04	01
0153			01	04	04	316	08	02	10	01	11	02	01	01	03
0154			01	01	04	316	09	01	11	03	11	04	04	04	03
0155			01	05	04	317	10	01	11	02	11	04	04	04	03
0156			01	04	04	317	10	07	03	01	06	03	03	03	01
0157			01	04	04	317	09	02	01	11	11	04	03	03	01
0158			01	04	04	317	10	04	11	11	11	04	04	04	02
0159			01	04	04	317	10	01	11	01	11	04	01	03	03
0160			01	01	04	317	08	01	01	05	01	01	02	04	03
0161			01	04	04	318	08	05	06	02	01	04	04	02	01
0162			01	04	04	318	08	02	10	02	09	03	03	04	01
0163			01	05	04	320	06	01	01	02	01	04	04	04	01
0164			01	05	04	320	07	02	11	02	01	04	05	02	01
0165			01	04	04	320	09	02	01	01	01	01	01	02	01
0166			01	04	04	320	06	08	04	01	11	05	05	04	03
0167			01	04	04	320	10	07	07	02	02	04	06	04	03
0168			01	04	04	320	10	04	10	03	01	01	04	04	03
0169			01	04	04	320	10	07	10	01	01	01	04	02	06
0170			01	04	04	320	10	03	11	01	01	03	04	03	06
0171			01	05	04	321	08	01	11	02	01	01	02	04	06
0172			01	04	04	321	10	07	01	02	11	06	06	02	01
0173			01	01	04	322	07	03	09	05	03	04	07	03	06
0174			01	02	04	324	08	03	11	11	11	02	03	03	03
0175			01	01	04	326	06	04	11	03	11	04	04	04	01
0176			01	02	04	347	10	06	10	04	08	03	03	03	05
0177			01	01	04	347	09	04	07	05	04	03	04	03	03
0178			01	04	04	348	09	01	10	01	10	03	07	04	05
0179			01	02	04	349	10	07	10	06	08	02	04	02	02
0180			01	01	04	349	10	05	11	05	11	03	03	04	06
0181			01	05	04	352	10	05	07	02	06	04	04	04	05
0182			01	04	04	355	09	01	11	11	11	02	03	03	05
0183			01	01	04	356	06	08	11	07	11	02	03	03	03
0184			01	05	04	357	09	09	11	01	11	02	01	03	05
0185			01	04	04	357	10	07	06	01	02	05	06	05	05
0186			01	04	04	357	10	07	09	02	02	05	05	04	06
0187			01	01	04	358	03	01	01	03	01	03	04	03	01
0188			01	02	04	359	10	02	10	05	10	04	02	04	03
0189			01	05	04	360	08	05	11	99	11	01	04	03	05
0190			01	05	04	360	09	02	08	02	08	03	03	02	05
0191			01	04	04	360	10	03	11	01	11	03	04	02	03
0192			01	04	04	360	08	04	01	99	11	04	04	04	06
0193			01	04	04	360	10	07	08	01	11	04	04	04	06
0194			01	04	04	362	10	06	09	01	03	04	06	03	06
0195			01	01	04	382	10	04	11	11	11	03	05	02	01
0196			01	01	04	384	10	06	11	99	07	04	03	04	06
0197			01	05	04	385	09	01	01	01	11	02	03	02	06
0198			01	01	04	386	10	04	10	08	08	01	01	03	03
0199			01	01	04	389	09	04	10	04	05	05	06	02	07
0200			01	04	04	390	09	01	99	02	11	04	04	04	08
0201			01	04	04	393	07	07	10	02	04	02	04	02	08
0202			01	04	04	396	10	01	11	02	11	01	01	01	03
0203			01	04	05	400	10	02	11	01	10	01	04	03	05
0204			01	04	05	400	10	02	11	11	07	03	04	04	08
0205			01	01	05	400	08	04	06	05	06	02	02	04	03
0206			01	02	05	406	10	06	10	07	11	02	03	03	03
0207			01	02	05	406	10	04	10	06	05	01	01	04	03
0208			01	01	05	406	10	07	10	05	07	01	05	02	06
0209			01	01	05	418	10	07	09	06	11	03	05	04	05
0210			01	02	05	421	07	01	01	02	01	03	03	03	08
0211			01	01	05	426	10	08	10	04	05	03	04	04	05
0212			01	02	05	428	10	06	09	06	09	02	03	03	03
0213			01	02	05	428	08	02	10	04	01	01	01	05	03
0214			01	01	05	435	08	02	01	04	11	01	01	01	08
0215			01	01	05	444	09	03	10	05	10	02	04	04	06
0216			01	02	05	447	10	03	11	05	11	04	04	04	03
0217			01	01	05	449	10	07	09	04	08	03	03	03	08
0218			01	02	05	457	10	07	11	11	11	03	03	03	03
0219			01	02	05	457	10	08	07	04	07	04	04	04	06
0220			01	01	05	461	03	01	01	01	11	03	04	02	08
0221			01	02	05	472	10	02	10	06	01	03	02	04	03
0222			01	02	05	473	08	01	11	99	11	02	04	02	03
0223			01	01	05	476	09	01	11	04	07	01	02	03	03
0224			01	01	05	480	09	06	07	04	07	03	05	03	01
0225			01	01	05	490	07	01	11	04	11	04	02	03	03
0226			01	01	05	499	10	04	11	05	04	03	02	02	03
0227			01	02	06	508	10	01	11	07	11	02	02	04	06
0228			01	01	06	510	09	07	11	06	11	03	03	04	03
0229			01	01	06	513	10	06	01	99	05	02	04	02	03
0230			01	01	06	522	10	08	09	05	06	03	02	03	06
0231			01	01	06	540	07	01	11	02	11	02	01	01	06
0232			01	02	06	546	10	07	08	04	09	03	04	03	05
0233			01	02	06	590	09	01	11	08	01	02	07	07	06
0234			01	02	06	613	09	02	01	03	01	02	04	04	05
0235			01	01	06	628	06	08	01	06	04	04	06	04	06
0236			01	02	06	643	99	02	05	04	11	02	03	04	08
0237			01	01	06	655	08	04	08	04	05	01	01	02	06
0238			01	01	06	764	07	01	99	05	11	01	04	01	03
0239			01	01	06	800	09	02	10	07	11	04	04	04	03
0240			01	01	06	831	09	03	11	04	11	02	03	04	08
0241			01	04	06	1149	04	08	01	02	11	03	04	04	03
0242			01	05	99		10	05	04	99	01	02	02	03	07
0243			01	04	99		10	08	08	02	07	04	05	02	02
0244			01	02	99		10	08	09	05	08	03	04	04	08
0245			01	01	99		10	08	07	07	06	06	03	03	03
0246			01	01	99		09	04	10	06	06	04	04	04	03
0247			01	01	99		06	01	11	04	11	01	02	03	05
0248			01	01	99		10	08	11	05	11	01	02	03	08
0249			02	01	01	56	10	06	02	11	04	04	04	04	08
0250			02	01	01	69	08	01	10	04	07	01	03	04	03
0251			02	02	01	79	10	04	07	04	05	04	04	04	08
0252			02	01	02	105	10	02	01	04	07	01	01	01	05
0253			02	01	02	119	09	03	10	04	09	01	03	02	05
0254			02	01	02	121	10	06	11	02	04	04	05	99	07
0255			02	01	02	122	10	07	08	07	06	03	04	06	06
0256			02	01	02	127	10	02	10	05	11	02	03	03	03
0257			02	04	02	137	09	01	11	99	99	03	06	03	05
0258			02	01	02	140	06	02	11	04	11	03	04	03	08
0259			02	01	02	145	10	05	10	04	08	03	02	02	05
0260			02	01	02	145	09	04	10	99	06	02	04	03	05
0261			02	04	02	148	10	06	04	02	01	02	07	04	03
0262			02	04	02	159	10	02	10	99	09	04	06	02	03
0263			02	01	02	181	10	06	06	05	02	03	02	05	03
0264			02	04	02	192	05	01	01	01	10	01	03	04	08
0265			02	04	02	195	09	01	01	04	11	03	03	04	08
0266			02	04	02	197	06	01	01	02	01	03	03	03	08
0267			02	02	02	198	10	03	09	04	05	01	01	01	03
0268			02	01	03	214	10	06	11	03	11	01	03	02	08
0269			02	01	03	217	10	08	02	04	06	04	04	04	08
0270			02	01	03	220	09	07	10	06	11	02	03	04	08
0271			02	01	03	231	10	08	05	05	04	05	06	05	07
0272			02	05	03	233	07	02	11	02	11	03	06	03	08
0273			02	05	03	238	07	02	11	02	11	04	07	03	04
0274			02	04	03	238	07	01	11	01	01	01	01	02	03
0275			02	04	03	240	10	02	11	02	11	04	04	02	08
0276			02	01	03	241	10	05	10	05	05	02	04	02	06
0277			02	01	03	243	10	08	09	04	06	04	06	02	08
0278			02	04	03	244	09	06	10	02	07	02	03	01	05
0279			02	01	03	249	07	02	10	99	11	01	02	03	05
0280			02	01	03	262	05	01	01	05	01	05	07	03	05
0281			02	05	03	267	09	02	11	01	99	03	03	04	06
0282			02	04	03	269	06	01	11	01	11	04	01	04	03
0283			02	01	03	270	08	04	11	04	11	03	03	03	05
0284			02	04	03	271	08	02	11	02	11	04	05	03	04
0285			02	04	03	272	10	06	11	99	04	05	03	03	07
0286			02	04	03	275	08	01	11	02	11	03	04	03	06
0287			02	04	03	276	10	08	04	11	03	05	06	04	03
0288			02	05	03	278	07	02	11	11	11	03	05	04	06
0289			02	04	03	278	10	06	11	01	01	03	04	04	06
0290			02	04	03	279	10	07	08	01	04	06	06	05	03
0291			02	04	03	279	10	03	11	02	03	04	01	04	06
0292			02	04	03	281	10	05	10	01	06	01	01	01	03
0293			02	04	03	282	07	02	01	01	11	01	99	02	06
0294			02	01	03	290	08	04	06	04	09	04	04	04	05
0295			02	01	03	291	09	05	04	04	08	01	01	02	03
0296			02	04	04	307	06	01	01	01	01	02	04	02	04
0297			02	04	04	307	10	05	01	01	11	03	03	04	08
0298			02	04	04	311	10	07	11	11	03	03	04	02	08
0299			02	04	04	312	09	01	11	11	11	03	03	02	04
0300			02	04	04	313	09	01	11	01	11	01	04	01	08
0301			02	04	04	314	09	03	11	01	11	07	07	04	08
0302			02	04	04	315	07	01	01	01	01	02	07	02	03
0303			02	01	04	316	09	03	11	04	11	02	02	02	05
0304			02	04	04	317	10	06	06	03	06	01	01	01	05
0305			02	04	04	317	07	07	11	02	11	99	05	04	06
0306			02	04	04	318	09	01	11	01	11	01	04	02	03
0307			02	04	04	320	02	01	11	11	11	05	03	03	03
0308			02	05	04	321	10	02	11	11	11	04	07	04	05
0309			02	04	04	321	09	02	10	01	01	03	06	04	04
0310			02	04	04	323	10	08	08	01	01	04	05	03	03
0311			02	04	04	323	10	02	11	01	11	02	03	04	03
0312			02	04	04	325	10	02	11	02	11	02	02	02	03
0313			02	04	04	325	10	04	11	01	01	04	04	04	03
0314			02	04	04	325	10	06	07	02	05	03	04	03	05
0315			02	04	04	326	10	99	07	99	03	05	06	04	03
0316			02	01	04	329	09	05	09	03	11	02	03	04	03
0317			02	02	04	336	09	04	11	06	11	01	01	04	03
0318			02	01	04	345	08	01	01	05	11	02	02	02	06
0319			02	04	04	347	09	01	11	02	11	03	04	04	07
0320			02	02	04	348	07	01	01	04	11	02	02	03	05
0321			02	01	04	348	10	08	09	07	03	05	03	04	03
0322			02	05	04	351	08	01	11	02	01	02	03	03	08
0323			02	04	04	352	05	01	11	11	11	01	04	02	04
0324			02	04	04	353	10	07	11	01	11	07	04	06	07
0325			02	04	04	354	10	08	11	01	11	04	04	04	07
0326			02	04	04	356	09	01	11	99	11	02	02	03	03
0327			02	04	04	356	10	04	11	11	11	05	06	04	07
0328			02	04	04	356	10	02	01	01	01	03	03	03	07
0329			02	04	04	358	10	02	01	01	10	04	05	04	08
0330			02	04	04	359	10	07	06	03	03	03	05	03	08
0331			02	04	04	360	10	05	04	01	03	05	06	03	07
0332			02	01	04	360	04	01	01	03	11	01	03	03	07
0333			02	04	04	362	09	01	09	01	11	03	03	04	03
0334			02	04	04	364	08	01	01	99	01	03	04	03	05
0335			02	04	04	367	09	02	11	02	11	02	03	01	04
0336			02	04	04	367	09	02	11	02	11	04	04	03	05
0337			02	04	04	369	10	08	06	99	04	01	03	02	04
0338			02	04	04	373	04	01	01	01	01	01	01	03	05
0339			02	01	04	386	99	01	01	11	11	04	04	02	08
0340			02	04	04	388	03	01	01	99	01	99	99	99	08
0341			02	01	04	390	07	01	11	04	11	02	03	03	04
0342			02	04	04	397	09	06	04	01	01	05	05	02	08
0343			02	04	04	398	10	08	08	02	06	03	07	02	05
0344			02	02	05	408	06	01	01	04	11	02	03	03	06
0345			02	01	05	417	05	03	11	04	06	04	05	04	08
0346			02	02	05	442	10	04	10	07	08	02	02	03	03
0347			02	01	05	474	05	04	11	11	01	05	03	04	08
0348			02	02	06	564	06	01	10	99	10	03	02	03	07
0349			02	01	06	661	06	02	08	03	07	04	04	04	07
0350			02	02	06	889	07	06	09	04	08	01	01	02	03
0351			02	02	06	1026	10	04	11	07	11	02	01	06	06
0352			02	04	99		09	01	01	01	11	04	04	04	03
0353			03	01	01	20	10	02	06	04	09	01	01	03	08
0354			03	01	01	21	10	01	01	05	11	03	04	03	03
0355			03	04	01	36	09	04	06	99	03	04	03	06	03
0356			03	01	01	41	10	02	10	04	01	03	05	04	07
0357			03	04	01	57	08	01	01	01	11	04	04	03	02
0358			03	01	01	77	10	04	10	05	11	04	04	04	06
0359			03	01	02	101	08	02	07	05	08	01	04	03	06
0360			03	01	02	111	09	02	10	06	07	02	04	05	03
0361			03	01	02	115	10	02	11	04	05	03	07	04	05
0362			03	01	02	115	10	06	08	06	06	02	04	03	06
0363			03	02	02	118	08	02	04	03	06	04	05	02	07
0364			03	04	02	123	10	05	11	11	01	05	06	05	03
0365			03	03	02	123	10	08	10	02	06	04	07	04	04
0366			03	03	02	123	10	05	10	02	06	01	01	01	06
0367			03	01	02	136	10	08	07	05	05	04	06	04	07
0368			03	01	02	138	10	04	08	04	06	02	04	04	07
0369			03	01	02	143	05	03	10	04	09	02	04	01	02
0370			03	01	02	146	10	04	04	99	07	01	03	01	08
0371			03	01	02	147	07	03	07	04	07	01	06	01	02
0372			03	01	02	147	10	06	09	11	09	03	02	04	06
0373			03	01	02	148	05	01	01	04	11	03	04	02	01
0374			03	04	02	155	10	01	11	99	11	04	04	04	03
0375			03	05	02	156	06	01	99	02	01	03	06	02	07
0376			03	04	02	159	05	01	01	02	01	02	04	01	01
0377			03	01	02	159	10	08	02	10	04	03	04	04	08
0378			03	04	02	160	99	01	11	01	01	03	04	04	01
0379			03	01	02	166	10	06	10	06	07	02	03	02	03
0380			03	01	02	168	10	04	10	06	07	01	02	03	03
0381			03	01	02	174	03	01	01	03	11	02	04	02	01
0382			03	05	02	177	09	03	10	01	04	02	04	03	07
0383			03	01	02	180	10	03	11	02	08	03	04	04	08
0384			03	01	02	181	10	04	01	05	06	04	04	02	02
0385			03	04	02	193	06	01	10	02	01	04	04	04	02
0386			03	01	02	195	03	04	01	04	05	04	07	02	01
0387			03	04	02	196	06	01	01	01	01	01	02	02	02
0388			03	04	02	198	04	01	11	01	11	03	04	03	02
0389			03	04	02	198	08	01	11	01	11	01	01	01	03
0390			03	01	02	198	03	02	11	04	11	02	04	02	01
0391			03	04	03	200	07	01	11	01	11	03	06	03	02
0392			03	02	03	201	06	02	01	04	10	03	04	03	02
0393			03	01	03	204	07	06	11	06	04	07	03	02	03
0394			03	01	03	205	06	07	03	03	06	04	04	03	01
0395			03	01	03	205	07	08	11	05	11	02	07	03	06
0396			03	01	03	207	07	02	11	03	11	03	04	02	07
0397			03	01	03	208	09	02	10	05	06	02	02	02	03
0398			03	01	03	209	06	04	06	03	06	04	05	02	01
0399			03	04	03	215	08	02	10	02	06	02	01	02	07
0400			03	01	03	218	10	06	05	04	05	06	06	03	07
0401			03	01	03	220	05	02	01	99	11	05	06	03	02
0402			03	01	03	222	10	06	08	04	07	04	04	04	05
0403			03	01	03	223	10	06	07	05	05	02	04	02	03
0404			03	01	03	225	09	02	11	04	02	03	06	03	08
0405			03	04	03	226	09	01	11	11	11	04	05	03	06
0406			03	04	03	230	05	01	11	02	11	07	07	04	02
0407			03	01	03	230	07	02	11	02	11	01	04	04	08
0408			03	04	03	231	05	01	01	01	01	02	03	04	02
0409			03	04	03	232	09	02	10	01	04	01	03	04	03
0410			03	04	03	232	10	05	11	01	02	04	04	04	08
0411			03	04	03	232	10	07	11	11	06	04	05	04	08
0412			03	02	03	232	07	01	11	11	11	99	99	99	03
0413			03	02	03	233	06	02	10	03	05	04	04	01	02
0414			03	04	03	234	06	01	01	01	11	04	04	04	01
0415			03	04	03	235	08	04	01	01	01	04	04	04	02
0416			03	04	03	235	08	02	01	01	01	04	99	03	07
0417			03	04	03	235	08	03	01	11	11	03	05	03	08
0418			03	04	03	236	08	01	11	99	10	04	06	04	01
0419			03	04	03	236	08	01	01	01	99	99	99	99	05
0420			03	04	03	236	09	04	11	11	11	03	05	03	07
0421			03	04	03	236	09	02	01	02	07	03	05	01	08
0422			03	04	03	237	09	04	09	02	02	02	06	01	01
0423			03	04	03	238	10	02	11	01	11	03	04	04	04
0424			03	04	03	238	09	02	01	02	08	01	02	01	08
0425			03	04	03	239	05	01	11	01	11	01	02	02	02
0426			03	04	03	239	08	01	11	02	11	03	07	03	02
0427			03	04	03	239	09	01	11	01	11	03	03	03	06
0428			03	04	03	240	09	03	11	02	06	03	05	03	01
0429			03	04	03	240	10	08	11	01	11	01	04	99	02
0430			03	04	03	240	08	01	11	01	11	03	99	01	03
0431			03	04	03	240	09	02	11	01	04	02	02	04	03
0432			03	01	03	243	06	02	07	03	09	05	03	03	08
0433			03	01	03	255	09	02	11	06	09	01	02	02	03
0434			03	02	03	256	10	04	11	04	99	07	07	07	03
0435			03	01	03	257	10	08	11	04	05	01	01	06	03
0436			03	04	03	259	03	01	01	01	01	03	03	04	04
0437			03	01	03	260	09	04	09	03	09	04	01	04	08
0438			03	04	03	267	08	01	11	11	11	04	04	04	04
0439			03	02	03	267	09	01	11	06	11	01	04	04	06
0440			03	01	03	268	10	08	06	04	05	04	04	03	06
0441			03	04	03	269	09	04	11	01	11	04	06	04	08
0442			03	04	03	270	10	08	11	99	99	04	05	02	02
0443			03	04	03	270	07	01	01	01	01	05	03	05	02
0444			03	04	03	270	10	07	02	02	07	03	04	03	08
0445			03	04	03	272	10	06	11	02	11	03	03	02	08
0446			03	04	03	273	10	07	07	02	08	06	04	03	01
0447			03	04	03	273	09	01	11	02	01	01	01	02	02
0448			03	04	03	273	09	02	10	01	01	02	04	03	06
0449			03	04	03	273	08	02	01	11	01	03	07	02	07
0450			03	04	03	275	10	03	10	11	11	01	04	04	03
0451			03	04	03	275	10	01	01	11	11	02	02	01	05
0452			03	04	03	276	05	01	11	01	11	04	04	03	02
0453			03	05	03	277	10	05	01	02	01	01	07	03	06
0454			03	04	03	277	08	03	11	02	05	02	07	01	02
0455			03	04	03	277	10	02	11	01	01	03	04	03	03
0456			03	04	03	277	09	01	10	02	11	01	04	02	04
0457			03	05	03	278	09	02	10	01	01	02	02	03	03
0458			03	04	03	278	10	03	11	02	11	04	03	03	02
0459			03	04	03	278	09	01	01	01	01	04	07	02	02
0460			03	04	03	278	08	06	01	02	04	04	03	03	04
0461			03	02	03	278	09	03	10	05	06	03	03	02	06
0462			03	04	03	279	09	01	11	01	11	01	03	04	03
0463			03	04	03	279	07	01	01	01	01	01	02	02	04
0464			03	01	03	279	10	05	10	06	09	03	02	03	03
0465			03	05	03	280	10	03	09	02	11	03	06	04	06
0466			03	04	03	280	09	07	11	02	11	05	07	99	02
0467			03	04	03	280	09	01	01	02	01	02	03	03	03
0468			03	04	03	280	08	02	10	11	11	01	01	04	03
0469			03	04	03	280	10	07	06	02	06	04	06	03	04
0470			03	01	03	280	09	03	01	04	03	02	03	03	03
0471			03	04	03	281	10	05	11	02	11	03	05	02	05
0472			03	04	03	281	08	06	08	01	02	03	06	03	06
0473			03	01	03	281	09	04	11	05	08	04	04	04	06
0474			03	02	03	282	10	02	10	05	11	02	07	06	03
0475			03	04	03	284	07	07	06	01	11	04	04	02	04
0476			03	04	03	285	09	04	11	01	08	01	03	02	02
0477			03	04	03	285	05	03	11	01	11	03	06	03	03
0478			03	01	03	285	08	02	10	04	01	02	06	03	07
0479			03	01	03	287	10	04	10	05	05	03	05	03	06
0480			03	01	03	293	10	08	09	04	09	04	04	04	07
0481			03	04	03	295	06	02	11	01	11	01	01	04	07
0482			03	01	03	298	10	07	06	03	03	04	04	03	07
0483			03	04	04	306	05	09	11	01	11	04	04	03	06
0484			03	04	04	307	09	03	01	01	01	03	02	04	04
0485			03	04	04	307	05	01	01	01	01	04	04	04	06
0486			03	01	04	309	10	03	11	06	11	02	03	03	06
0487			03	04	04	310	10	02	11	11	11	02	03	03	06
0488			03	04	04	311	08	01	99	02	11	03	04	03	04
0489			03	05	04	312	07	02	11	01	02	03	03	02	01
0490			03	04	04	313	08	02	10	01	01	02	02	04	06
0491			03	04	04	313	02	01	01	03	01	02	04	02	08
0492			03	04	04	314	10	04	04	02	02	04	06	03	03
0493			03	04	04	314	09	01	11	11	11	03	04	03	07
0494			03	04	04	314	10	08	10	01	11	04	06	04	08
0495			03	04	04	314	08	01	01	02	01	03	02	02	08
0496			03	05	04	315	09	07	10	03	06	03	06	03	07
0497			03	04	04	315	08	08	11	11	11	01	06	02	02
0498			03	04	04	315	09	02	10	01	99	02	02	03	02
0499			03	04	04	315	07	01	11	02	11	03	03	03	03
0500			03	04	04	315	08	04	11	01	04	04	03	04	03
0501			03	04	04	315	09	01	01	11	01	03	04	02	05
0502			03	04	04	315	07	01	11	01	01	02	03	03	06
0503			03	04	04	315	10	06	05	01	05	04	05	04	08
0504			03	04	04	316	09	01	01	02	11	01	01	03	03
0505			03	04	04	316	08	06	08	02	11	03	04	02	04
0506			03	04	04	316	08	02	08	01	07	02	03	03	05
0507			03	04	04	316	08	01	99	01	99	01	02	03	06
0508			03	04	04	316	10	01	11	99	11	02	02	02	07
0509			03	04	04	316	07	04	10	11	11	03	07	05	07
0510			03	04	04	317	09	04	11	11	11	04	03	04	02
0511			03	04	04	317	07	01	11	02	11	01	07	03	06
0512			03	04	04	317	09	04	10	01	01	05	02	02	06
0513			03	04	04	317	10	05	04	01	11	02	03	02	08
0514			03	04	04	318	09	06	11	02	01	03	04	03	03
0515			03	04	04	318	07	08	07	02	06	03	05	03	03
0516			03	04	04	318	08	01	99	11	99	02	04	03	05
0517			03	04	04	318	08	06	04	11	06	06	05	03	05
0518			03	04	04	318	08	01	01	01	01	02	04	03	06
0519			03	04	04	318	10	01	10	02	06	01	04	04	06
0520			03	04	04	319	09	01	11	11	11	01	04	07	06
0521			03	05	04	320	09	02	11	11	11	04	03	04	06
0522			03	04	04	320	07	07	02	11	11	05	02	03	02
0523			03	04	04	320	10	05	07	01	08	04	03	04	04
0524			03	04	04	320	06	08	09	01	06	04	06	03	04
0525			03	04	04	320	08	01	01	01	01	01	03	02	04
0526			03	04	04	320	10	07	03	01	11	05	05	04	05
0527			03	04	04	320	10	04	10	01	05	03	04	03	05
0528			03	04	04	320	08	04	10	01	06	02	02	03	05
0529			03	04	04	320	09	02	11	11	11	03	04	04	06
0530			03	04	04	320	08	02	10	11	11	01	03	03	06
0531			03	04	04	320	06	08	11	02	11	02	04	04	07
0532			03	04	04	321	04	08	11	11	11	03	03	02	03
0533			03	04	04	321	10	06	11	05	08	03	01	04	03
0534			03	01	04	321	09	02	01	03	01	03	01	03	06
0535			03	01	04	322	05	02	06	03	09	02	07	02	04
0536			03	04	04	323	10	06	11	01	11	03	04	03	03
0537			03	04	04	323	09	01	01	01	01	04	03	04	03
0538			03	04	04	323	08	01	01	01	01	03	04	03	03
0539			03	04	04	324	10	04	11	02	04	03	06	03	05
0540			03	04	04	325	10	06	05	02	02	04	06	04	05
0541			03	04	04	327	10	01	11	02	11	99	99	99	03
0542			03	01	04	328	09	04	10	06	09	02	02	02	03
0543			03	01	04	330	08	03	01	03	06	03	03	04	02
0544			03	01	04	339	04	04	01	04	04	04	04	04	08
0545			03	04	04	340	10	08	11	02	11	04	06	04	04
0546			03	01	04	340	07	04	01	04	02	03	02	03	02
0547			03	01	04	341	09	01	01	05	10	03	03	03	06
0548			03	04	04	342	10	05	06	01	01	02	04	02	04
0549			03	02	04	342	09	06	07	99	07	04	03	02	04
0550			03	01	04	346	08	04	11	05	08	02	03	03	03
0551			03	01	04	346	07	07	01	03	07	04	05	04	08
0552			03	02	04	349	10	06	11	04	09	03	04	04	06
0553			03	04	04	350	10	02	11	02	11	04	03	05	05
0554			03	02	04	350	07	01	11	04	11	01	04	03	03
0555			03	04	04	351	09	04	11	11	11	03	03	03	06
0556			03	01	04	351	06	02	11	03	09	02	06	02	04
0557			03	04	04	353	07	01	01	01	01	02	04	03	06
0558			03	04	04	354	09	01	99	01	01	03	03	01	06
0559			03	04	04	355	10	02	11	11	02	03	03	03	04
0560			03	04	04	355	09	04	11	01	11	03	03	04	06
0561			03	04	04	356	10	07	09	02	06	04	04	04	06
0562			03	04	04	357	10	07	06	02	11	04	04	04	06
0563			03	04	04	359	10	05	11	99	11	06	04	02	05
0564			03	04	04	359	10	02	11	01	11	03	04	05	05
0565			03	04	04	360	10	02	11	01	01	04	03	04	03
0566			03	04	04	360	99	02	10	99	04	07	04	07	03
0567			03	04	04	360	10	02	01	02	01	04	04	04	06
0568			03	04	04	360	09	02	11	01	11	02	04	04	06
0569			03	04	04	361	10	05	06	11	05	03	03	04	03
0570			03	04	04	361	09	01	11	02	11	01	02	01	03
0571			03	01	04	361	08	07	11	04	11	03	06	04	08
0572			03	01	04	363	07	01	11	03	11	04	06	04	04
0573			03	04	04	365	09	01	11	01	11	04	02	04	03
0574			03	04	04	367	08	01	11	02	11	02	02	06	03
0575			03	01	04	367	99	01	11	04	01	02	06	04	03
0576			03	04	04	370	10	07	09	02	11	01	02	03	03
0577			03	02	04	370	08	02	10	03	08	02	01	02	02
0578			03	04	04	374	08	06	10	02	03	02	02	02	08
0579			03	04	04	385	10	02	11	02	11	02	03	03	08
0580			03	01	04	386	10	08	11	99	11	03	04	04	06
0581			03	04	04	393	10	07	11	11	11	05	06	04	04
0582			03	04	04	393	10	08	09	02	05	03	03	03	05
0583			03	01	04	393	05	01	11	02	11	01	04	04	05
0584			03	01	04	393	08	02	05	03	06	01	03	03	08
0585			03	04	04	394	10	03	05	01	08	02	03	01	04
0586			03	04	04	394	08	02	11	02	01	03	03	04	06
0587			03	04	04	395	07	08	11	01	11	04	05	03	08
0588			03	02	04	395	10	03	11	05	11	04	05	03	04
0589			03	04	04	397	07	01	11	01	11	01	01	01	06
0590			03	04	04	399	09	02	11	01	11	03	03	04	05
0591			03	04	05	401	09	02	01	11	01	03	05	04	03
0592			03	04	05	406	10	02	11	02	11	03	03	03	03
0593			03	02	05	407	06	02	01	04	01	03	03	04	04
0594			03	02	05	418	10	04	10	06	05	03	03	03	03
0595			03	04	05	430	10	08	07	01	04	01	01	05	06
0596			03	01	05	430	05	01	06	04	08	03	04	04	07
0597			03	02	05	438	09	02	10	04	09	03	03	02	02
0598			03	04	05	440	10	06	03	02	04	05	05	01	08
0599			03	01	05	440	07	01	01	03	11	04	04	03	02
0600			03	01	05	440	10	07	09	05	06	03	01	04	03
0601			03	01	05	452	08	01	01	05	01	02	02	04	06
0602			03	01	05	463	08	02	11	04	11	04	04	04	06
0603			03	01	05	479	09	02	01	03	01	01	04	02	05
0604			03	01	05	485	10	05	11	06	05	04	02	07	06
0605			03	02	05	497	06	01	10	04	01	02	04	04	03
0606			03	01	06	502	09	02	01	04	08	03	02	03	03
0607			03	01	06	504	08	04	11	03	05	04	04	01	04
0608			03	01	06	520	08	02	01	03	06	01	01	04	03
0609			03	01	06	539	09	01	01	05	01	01	02	04	03
0610			03	01	06	544	03	01	01	04	01	01	06	03	05
0611			03	01	06	548	08	01	01	03	11	01	02	03	03
0612			03	01	06	565	07	06	05	06	06	03	03	02	03
0613			03	01	06	590	07	04	11	11	08	05	04	04	04
0614			03	01	06	617	09	08	10	03	11	03	05	03	06
0615			03	01	06	655	10	04	11	06	11	03	01	03	03
0616			03	01	06	697	08	05	02	99	04	07	01	06	03
0617			03	04	99		08	07	11	01	03	04	05	03	02
0618			03	04	99		10	08	04	01	04	03	03	03	08
0619			03	01	99		07	01	06	04	01	99	99	99	05
0620			03	01	99		02	01	01	04	01	04	05	03	08
0621			04	01	01	55	06	04	10	03	10	04	05	03	07
0622			04	01	01	71	09	03	04	06	10	01	01	02	08
0623			04	01	01	83	10	03	10	07	05	01	01	04	06
0624			04	01	01	97	08	01	01	05	01	03	06	03	06
0625			04	02	02	102	09	03	08	06	04	99	04	05	03
0626			04	04	02	107	05	01	01	01	99	04	04	03	07
0627			04	02	02	107	10	02	10	07	09	99	03	04	03
0628			04	01	02	114	07	04	09	06	03	03	04	04	03
0629			04	01	02	117	04	01	01	03	01	02	02	02	01
0630			04	04	02	118	07	01	09	02	01	04	05	04	07
0631			04	01	02	118	10	04	03	03	08	02	02	02	03
0632			04	01	02	123	07	02	11	04	11	01	04	07	07
0633			04	04	02	134	99	01	01	99	01	04	06	02	07
0634			04	01	02	135	06	01	01	03	01	03	04	03	01
0635			04	01	02	143	99	01	10	04	10	01	03	02	07
0636			04	02	02	155	10	02	11	07	05	03	04	05	03
0637			04	04	02	156	05	01	11	02	11	02	04	04	01
0638			04	04	02	156	09	02	09	01	01	02	02	04	04
0639			04	03	02	159	10	07	10	02	04	02	07	04	06
0640			04	01	02	163	05	02	10	03	03	01	01	07	07
0641			04	02	02	164	09	02	05	04	08	04	02	02	05
0642			04	01	02	173	10	05	10	05	06	01	02	03	03
0643			04	04	02	176	03	01	01	01	01	02	07	02	02
0644			04	01	02	176	10	08	11	06	11	05	03	03	03
0645			04	04	02	186	09	01	99	01	10	04	03	04	07
0646			04	02	02	187	10	04	09	04	07	03	04	04	07
0647			04	01	02	192	04	01	99	03	01	02	02	04	04
0648			04	04	02	193	04	01	11	01	11	04	04	03	01
0649			04	04	02	194	07	02	11	11	01	04	04	03	07
0650			04	03	02	194	09	01	11	01	11	01	03	01	05
0651			04	04	02	195	03	01	01	01	11	04	04	04	05
0652			04	04	02	197	10	04	06	02	06	01	04	01	02
0653			04	04	02	197	10	04	01	11	07	04	06	06	02
0654			04	04	02	197	09	02	04	02	07	02	01	03	03
0655			04	04	02	197	09	01	01	11	01	03	04	04	06
0656			04	04	02	198	09	03	11	02	11	03	07	04	06
0657			04	04	02	199	07	03	10	01	11	05	06	03	08
0658			04	02	02	199	08	05	06	07	07	04	03	03	08
0659			04	04	03	200	09	04	10	02	04	04	02	03	03
0660			04	04	03	200	09	01	01	02	11	04	07	02	04
0661			04	04	03	200	07	01	11	01	11	02	04	03	05
0662			04	04	03	200	04	01	11	11	11	02	04	02	07
0663			04	02	03	204	01	01	01	05	01	01	07	04	01
0664			04	02	03	206	06	08	11	03	11	03	04	03	08
0665			04	01	03	209	07	02	01	04	01	02	02	02	05
0666			04	04	03	210	08	01	11	01	11	02	04	03	03
0667			04	01	03	210	06	02	01	03	08	05	04	04	02
0668			04	04	03	214	09	04	05	02	11	02	05	02	02
0669			04	01	03	222	05	01	01	11	11	07	01	02	06
0670			04	01	03	225	10	02	11	06	11	03	04	04	03
0671			04	04	03	226	08	02	11	01	11	03	04	02	06
0672			04	01	03	229	04	02	11	03	08	04	03	04	04
0673			04	04	03	230	10	05	07	11	04	04	06	03	08
0674			04	01	03	230	04	02	02	04	01	02	04	03	07
0675			04	01	03	230	05	01	11	03	11	01	01	03	07
0676			04	04	03	231	07	02	11	01	01	05	07	02	02
0677			04	04	03	232	07	04	06	01	01	03	04	04	02
0678			04	01	03	232	02	01	11	03	11	01	04	04	07
0679			04	04	03	234	04	01	11	11	11	04	04	99	02
0680			04	04	03	234	07	01	01	03	01	01	05	03	06
0681			04	04	03	236	08	03	05	01	07	03	03	02	02
0682			04	04	03	236	09	02	11	01	09	02	04	04	03
0683			04	04	03	236	09	06	08	02	06	02	01	02	03
0684			04	04	03	236	09	01	11	01	11	03	03	04	04
0685			04	04	03	236	09	06	08	01	03	03	05	03	07
0686			04	04	03	237	10	01	01	99	01	03	04	03	03
0687			04	04	03	237	09	04	10	01	06	02	04	02	07
0688			04	02	03	237	08	04	01	02	01	04	07	01	08
0689			04	04	03	238	10	04	02	02	06	02	05	01	02
0690			04	04	03	238	09	01	99	02	99	99	99	99	03
0691			04	04	03	238	10	04	06	02	06	04	02	04	03
0692			04	04	03	239	10	05	06	01	02	05	05	03	01
0693			04	04	03	239	10	01	99	01	11	04	03	03	03
0694			04	04	03	239	10	04	99	01	02	03	05	02	04
0695			04	04	03	239	04	01	01	01	01	02	02	02	05
0696			04	04	03	240	09	05	06	02	07	06	06	06	01
0697			04	04	03	240	10	03	99	01	99	04	04	02	02
0698			04	04	03	240	09	02	01	01	06	05	07	04	02
0699			04	04	03	240	08	03	10	01	01	01	02	02	03
0700			04	04	03	240	10	02	11	01	01	01	01	04	03
0701			04	04	03	240	08	01	99	01	99	03	04	02	05
0702			04	04	03	240	10	05	06	01	04	03	06	03	07
0703			04	01	03	240	08	01	01	04	01	07	07	04	05
0704			04	04	03	241	10	02	10	02	11	02	02	01	05
0705			04	04	03	243	06	01	99	02	99	02	02	03	03
0706			04	04	03	245	09	05	09	01	02	02	01	04	08
0707			04	01	03	247	05	01	01	04	01	04	04	04	01
0708			04	01	03	247	07	01	11	05	10	01	03	04	06
0709			04	01	03	248	09	06	10	04	11	03	03	04	03
0710			04	01	03	253	10	05	11	05	02	02	03	04	03
0711			04	01	03	254	07	02	11	03	10	05	03	05	05
0712			04	01	03	258	08	05	10	04	07	03	03	04	07
0713			04	04	03	270	10	04	11	01	11	04	06	02	04
0714			04	04	03	271	10	05	05	02	01	01	01	03	04
0715			04	04	03	272	10	01	01	01	01	02	02	01	05
0716			04	04	03	273	10	02	11	02	11	02	02	02	03
0717			04	04	03	273	09	01	01	02	11	02	04	02	07
0718			04	04	03	274	08	05	11	11	01	02	01	01	01
0719			04	04	03	275	07	02	11	01	11	01	02	01	01
0720			04	04	03	275	08	02	11	01	11	04	07	03	03
0721			04	04	03	275	06	01	11	99	11	03	01	03	04
0722			04	04	03	275	09	01	11	11	01	01	02	03	06
0723			04	02	03	275	08	02	11	05	11	02	01	04	03
0724			04	04	03	276	04	01	01	99	09	02	04	02	02
0725			04	04	03	276	07	01	01	02	01	06	07	05	03
0726			04	04	03	276	09	07	11	11	02	02	03	03	04
0727			04	04	03	276	09	04	06	01	04	04	02	04	04
0728			04	04	03	276	09	01	01	01	01	03	04	03	06
0729			04	04	03	276	08	01	11	01	11	02	04	03	07
0730			04	04	03	276	08	02	11	02	11	07	07	03	08
0731			04	04	03	277	09	01	01	02	01	01	01	01	05
0732			04	04	03	278	08	07	11	01	03	04	06	02	01
0733			04	04	03	278	10	07	03	01	06	04	06	04	02
0734			04	04	03	278	07	01	01	01	01	06	06	06	04
0735			04	04	03	278	10	05	11	01	02	03	04	01	05
0736			04	04	03	278	08	06	11	02	11	03	04	04	08
0737			04	04	03	279	09	02	11	02	10	03	04	04	03
0738			04	04	03	279	09	05	11	01	99	04	02	04	07
0739			04	01	03	279	09	05	11	09	09	04	05	04	06
0740			04	04	03	280	07	02	11	02	01	02	06	03	01
0741			04	04	03	280	10	06	05	01	06	03	04	04	02
0742			04	04	03	280	09	02	11	02	07	04	04	04	04
0743			04	04	03	280	10	04	11	01	11	02	04	03	06
0744			04	04	03	283	10	04	06	02	03	02	01	02	04
0745			04	04	03	283	08	01	11	01	11	03	03	03	05
0746			04	04	03	285	10	05	03	01	03	02	04	02	05
0747			04	04	03	293	10	05	11	99	06	03	05	03	05
0748			04	04	03	293	10	01	01	02	01	03	03	04	05
0749			04	01	03	295	08	08	11	05	11	03	05	04	04
0750			04	01	03	299	10	05	10	06	06	01	01	01	03
0751			04	01	04	301	09	07	04	04	05	03	03	01	04
0752			04	02	04	302	10	06	11	05	11	03	03	03	01
0753			04	04	04	306	10	07	04	02	08	04	07	04	07
0754			04	04	04	311	06	01	11	11	11	01	07	05	06
0755			04	04	04	313	05	01	11	03	01	01	04	02	04
0756			04	04	04	313	05	01	01	01	01	01	01	03	05
0757			04	04	04	313	09	01	01	02	11	02	03	04	05
0758			04	04	04	313	10	07	07	01	05	04	04	04	07
0759			04	04	04	314	09	02	11	03	01	03	04	03	03
0760			04	04	04	314	10	03	11	02	05	02	03	02	05
0761			04	04	04	314	08	01	99	99	01	04	04	03	08
0762			04	03	04	314	09	03	06	01	06	04	06	02	01
0763			04	04	04	315	07	07	10	02	09	01	01	01	07
0764			04	01	04	315	07	02	11	03	11	02	04	04	05
0765			04	04	04	316	09	02	10	02	01	04	04	04	05
0766			04	04	04	316	10	06	06	01	03	03	03	03	06
0767			04	04	04	317	07	08	11	02	11	03	03	03	03
0768			04	04	04	317	09	01	11	02	11	03	06	04	03
0769			04	04	04	317	08	01	01	01	11	01	04	05	05
0770			04	04	04	317	06	03	11	01	11	04	04	03	07
0771			04	04	04	317	10	06	10	02	06	04	04	02	07
0772			04	04	04	318	10	08	06	01	06	02	01	02	07
0773			04	04	04	319	10	04	08	99	03	04	05	04	03
0774			04	04	04	319	10	04	09	02	02	04	06	04	05
0775			04	04	04	320	10	01	01	01	01	01	01	04	03
0776			04	04	04	320	07	03	11	11	11	01	04	03	03
0777			04	04	04	320	10	04	06	01	02	05	03	02	03
0778			04	04	04	320	10	05	11	11	04	06	03	05	05
0779			04	04	04	320	10	04	06	01	01	07	07	07	06
0780			04	04	04	320	10	04	10	01	09	04	04	02	06
0781			04	04	04	320	07	01	11	11	11	04	07	04	07
0782			04	01	04	320	10	08	09	06	08	02	04	02	03
0783			04	04	04	321	09	07	11	02	11	03	03	01	08
0784			04	02	04	321	10	01	11	05	11	04	04	03	06
0785			04	04	04	323	09	02	01	02	01	04	04	04	03
0786			04	04	04	327	08	01	11	02	11	02	06	04	03
0787			04	04	04	329	10	06	09	11	06	04	04	03	05
0788			04	01	04	332	08	04	01	04	02	05	07	04	07
0789			04	01	04	338	08	01	03	04	01	01	01	01	03
0790			04	01	04	343	10	07	08	04	06	03	03	03	05
0791			04	04	04	354	09	02	10	01	04	01	07	01	06
0792			04	04	04	355	99	02	06	99	11	03	04	04	05
0793			04	02	04	356	08	03	11	04	11	02	02	02	06
0794			04	04	04	357	08	01	11	01	11	03	04	04	06
0795			04	04	04	363	10	02	11	02	04	06	03	03	03
0796			04	04	04	363	10	04	09	02	04	02	01	03	06
0797			04	02	04	366	07	08	11	09	11	01	01	01	03
0798			04	01	04	367	08	05	11	05	11	04	06	06	03
0799			04	02	04	375	08	01	01	04	01	03	04	04	03
0800			04	04	04	396	10	05	11	99	11	03	03	03	06
0801			04	04	04	397	09	02	11	01	11	03	03	04	03
0802			04	04	04	397	09	02	11	99	04	03	06	02	08
0803			04	02	04	399	07	06	03	04	03	03	04	03	04
0804			04	04	05	400	10	02	11	11	11	04	01	04	08
0805			04	01	05	405	10	08	04	04	07	04	02	02	03
0806			04	01	05	411	10	07	10	06	05	04	03	03	03
0807			04	01	05	415	10	05	11	05	11	06	04	04	06
0808			04	01	05	459	06	01	01	04	11	01	03	03	03
0809			04	01	06	503	04	01	01	05	10	02	04	02	06
0810			04	02	06	523	07	02	08	04	01	04	03	03	03
0811			04	01	06	581	08	05	11	05	08	02	05	04	06
0812			04	01	06	588	11	01	11	02	01	04	03	03	03
0813			04	01	06	632	08	03	11	04	10	02	01	03	03
0814			04	02	06	667	09	03	11	05	11	01	04	03	05
0815			04	04	06	720	09	03	11	02	03	04	04	01	02
0816			04	01	06	777	08	05	11	04	11	03	03	03	03
0817			04	01	99		07	04	01	99	06	03	04	02	02
0818			04	01	99		08	04	10	07	04	03	03	03	03
0819			05	01	01	40	09	02	06	03	06	02	01	03	08
0820			05	04	01	41	03	01	11	02	11	02	99	02	04
0821			05	04	01	43	01	01	01	01	01	03	04	03	08
0822			05	01	01	43	09	04	09	04	06	03	03	02	06
0823			05	04	01	52	02	01	11	01	01	03	07	03	01
0824			05	02	01	60	07	04	08	04	08	03	04	04	01
0825			05	01	01	66	04	01	01	03	11	05	03	03	02
0826			05	04	01	69	10	03	11	11	11	01	04	01	04
0827			05	04	01	72	09	03	01	01	01	04	06	02	01
0828			05	01	01	75	06	01	11	03	11	04	04	03	07
0829			05	04	01	77	09	03	01	01	01	03	04	04	04
0830			05	04	01	78	09	02	01	02	01	04	04	03	04
0831			05	01	01	79	08	07	10	10	08	01	04	01	05
0832			05	01	01	81	10	06	11	03	07	04	07	04	08
0833			05	01	01	82	09	02	08	09	08	04	05	03	06
0834			05	04	01	87	04	01	01	03	01	04	06	02	07
0835			05	04	01	91	10	01	11	01	11	02	02	03	07
0836			05	04	01	91	05	02	01	11	11	03	03	03	08
0837			05	04	01	98	05	01	11	02	11	03	03	02	08
0838			05	01	01	98	03	01	01	01	01	03	04	03	07
0839			05	01	02	100	10	02	01	07	01	04	04	04	03
0840			05	04	02	101	03	01	11	01	11	01	04	01	05
0841			05	04	02	101	04	01	01	02	06	01	01	01	08
0842			05	04	02	103	08	01	11	01	11	02	04	02	08
0843			05	04	02	103	06	03	01	01	04	02	05	02	08
0844			05	04	02	109	03	01	01	01	01	04	07	03	01
0845			05	04	02	109	05	02	01	01	01	03	04	03	07
0846			05	04	02	112	09	02	01	11	11	04	05	03	07
0847			05	04	02	114	08	03	10	02	01	04	04	04	07
0848			05	01	02	115	09	02	11	03	11	05	02	03	07
0849			05	04	02	118	09	01	11	01	11	01	01	04	04
0850			05	04	02	120	03	01	01	11	11	03	04	02	01
0851			05	05	02	121	10	05	05	02	03	04	03	03	04
0852			05	01	02	122	10	03	04	04	07	02	03	02	03
0853			05	04	02	123	07	01	99	11	99	05	07	03	07
0854			05	01	02	124	05	02	10	07	04	02	07	02	01
0855			05	01	02	128	10	04	09	04	08	05	06	03	06
0856			05	04	02	130	06	01	01	01	01	01	01	01	08
0857			05	04	02	131	04	02	01	01	01	03	04	02	08
0858			05	04	02	132	05	01	11	01	01	03	04	03	05
0859			05	01	02	134	05	01	01	03	01	04	07	04	01
0860			05	04	02	135	01	03	01	01	01	02	06	03	01
0861			05	04	02	136	07	01	01	02	01	02	04	04	06
0862			05	04	02	137	07	02	01	02	01	05	06	03	04
0863			05	04	02	138	06	02	11	02	03	03	03	03	04
0864			05	04	02	142	06	02	01	02	01	04	04	03	08
0865			05	01	02	142	09	02	11	04	01	03	04	04	06
0866			05	04	02	147	05	02	11	01	11	02	04	01	01
0867			05	04	02	149	03	02	11	02	11	02	04	01	01
0868			05	02	02	149	09	05	08	04	07	04	05	03	06
0869			05	04	02	150	09	02	10	01	01	04	04	04	07
0870			05	04	02	150	08	02	11	11	01	03	05	04	08
0871			05	04	02	151	06	01	01	02	01	03	03	02	08
0872			05	04	02	152	09	03	09	99	04	02	04	04	07
0873			05	04	02	154	10	04	11	11	11	06	04	07	07
0874			05	04	02	154	07	01	01	01	01	03	06	03	08
0875			05	03	02	156	09	03	01	02	01	02	04	02	06
0876			05	04	02	157	10	02	11	02	11	03	04	04	03
0877			05	04	02	158	08	01	01	02	01	01	07	04	05
0878			05	04	02	158	08	02	01	01	01	05	06	02	07
0879			05	04	02	158	08	04	11	99	06	03	04	04	07
0880			05	04	02	159	04	01	11	02	01	03	04	02	01
0881			05	04	02	159	10	01	01	02	11	03	07	04	03
0882			05	04	02	159	05	01	99	01	01	04	06	04	04
0883			05	04	02	159	07	01	01	01	01	03	02	03	04
0884			05	04	02	159	04	01	99	99	99	02	04	04	04
0885			05	04	02	160	05	01	01	01	01	03	04	06	01
0886			05	04	02	160	08	01	01	11	01	06	06	06	02
0887			05	04	02	160	07	01	11	11	11	01	03	04	04
0888			05	04	02	160	06	06	05	01	11	04	03	04	07
0889			05	04	02	163	08	01	01	01	01	01	01	02	02
0890			05	04	02	164	08	04	08	03	11	04	04	04	04
0891			05	04	02	165	07	03	11	02	01	03	06	03	07
0892			05	02	02	165	10	02	10	06	11	01	04	04	03
0893			05	04	02	167	09	01	11	02	01	02	03	03	07
0894			05	04	02	168	07	01	99	11	99	02	99	02	07
0895			05	04	02	169	07	02	01	02	04	02	03	04	02
0896			05	04	02	169	06	01	01	01	01	02	02	02	04
0897			05	02	02	169	07	01	01	99	01	04	99	02	05
0898			05	04	02	171	03	01	99	01	99	01	04	02	02
0899			05	04	02	175	08	04	05	01	02	05	06	04	03
0900			05	01	02	175	10	05	11	05	06	03	05	03	03
0901			05	04	02	176	10	02	01	02	11	03	04	03	02
0902			05	04	02	177	03	01	11	01	11	02	04	02	01
0903			05	04	02	177	06	01	01	01	01	07	04	04	05
0904			05	04	02	178	06	02	01	01	01	05	07	03	01
0905			05	04	02	180	09	01	01	02	05	05	06	03	02
0906			05	04	02	180	07	02	01	99	03	02	03	02	04
0907			05	01	02	182	04	03	01	04	01	03	03	04	08
0908			05	04	02	184	07	02	11	01	11	05	06	03	04
0909			05	04	02	185	04	02	01	02	05	03	06	01	04
0910			05	04	02	185	09	01	11	01	01	03	03	03	06
0911			05	02	02	185	10	04	10	03	06	01	01	02	06
0912			05	04	02	186	07	02	01	11	01	04	04	04	07
0913			05	04	02	188	09	03	11	11	11	02	04	02	02
0914			05	04	02	189	07	04	11	11	11	03	06	02	04
0915			05	01	02	189	10	08	11	05	08	04	07	04	07
0916			05	04	02	190	05	02	01	01	06	03	03	02	02
0917			05	04	02	190	09	01	11	01	11	01	02	03	04
0918			05	04	02	190	09	02	01	01	06	02	06	02	05
0919			05	01	02	190	10	08	11	05	09	02	04	02	08
0920			05	04	02	191	06	03	01	11	01	01	04	02	08
0921			05	04	02	193	09	04	11	01	11	02	04	02	06
0922			05	04	02	193	06	02	11	04	06	01	02	02	08
0923			05	04	02	194	04	01	10	03	11	05	02	03	01
0924			05	04	02	195	07	07	11	01	11	03	04	04	02
0925			05	04	02	195	04	01	01	01	01	04	04	04	02
0926			05	04	02	195	08	03	07	99	02	02	05	03	06
0927			05	04	02	196	07	01	11	01	11	04	05	03	02
0928			05	04	02	196	07	01	01	11	11	03	04	04	02
0929			05	04	02	196	07	03	10	01	04	02	04	01	02
0930			05	04	02	196	07	03	11	01	11	05	05	04	07
0931			05	04	02	196	08	04	01	02	01	04	04	04	08
0932			05	04	02	197	09	05	01	01	06	03	04	02	02
0933			05	04	02	197	09	03	10	02	05	03	03	03	04
0934			05	04	02	197	09	04	06	01	04	03	04	06	08
0935			05	04	02	198	10	01	11	01	11	01	01	01	05
0936			05	04	02	198	09	02	10	02	01	04	05	01	07
0937			05	01	02	198	10	07	09	05	08	04	04	03	06
0938			05	04	02	199	07	01	99	01	99	04	04	04	03
0939			05	04	02	199	09	04	04	01	03	05	06	04	04
0940			05	04	03	200	07	02	99	01	99	03	04	04	06
0941			05	01	03	200	08	03	10	04	08	02	03	04	03
0942			05	04	03	201	09	04	07	04	03	03	02	06	03
0943			05	02	03	201	09	01	10	05	11	04	02	02	03
0944			05	04	03	205	07	02	11	01	11	02	03	03	08
0945			05	01	03	206	09	01	11	07	11	01	04	03	06
0946			05	01	03	207	04	02	08	04	08	04	04	03	02
0947			05	04	03	208	09	02	11	11	09	01	05	02	04
0948			05	04	03	208	09	05	09	02	05	03	03	02	07
0949			05	04	03	214	06	02	01	11	11	03	04	03	08
0950			05	01	03	216	07	04	01	04	04	02	04	04	05
0951			05	04	03	217	06	02	11	01	02	02	05	03	06
0952			05	04	03	221	08	04	11	01	04	03	06	02	07
0953			05	01	03	222	10	06	11	03	11	04	04	04	06
0954			05	04	03	225	08	02	10	01	04	06	06	04	06
0955			05	04	03	226	09	07	11	01	11	04	04	02	02
0956			05	04	03	228	08	02	01	02	01	03	04	02	02
0957			05	04	03	228	09	03	11	99	03	02	03	07	03
0958			05	04	03	229	07	03	05	01	01	06	04	04	01
0959			05	04	03	229	10	04	06	02	03	06	04	03	05
0960			05	04	03	230	08	04	01	01	02	04	05	05	02
0961			05	04	03	230	07	03	11	02	06	03	04	03	07
0962			05	04	03	231	09	02	11	01	11	05	05	04	06
0963			05	04	03	231	05	01	11	01	11	04	04	03	06
0964			05	04	03	231	06	04	01	01	01	03	02	03	08
0965			05	04	03	231	06	04	01	01	01	02	03	04	08
0966			05	01	03	231	09	04	08	04	05	03	04	05	07
0967			05	01	03	232	08	01	01	99	01	04	01	01	03
0968			05	04	03	233	09	04	01	02	01	02	03	01	02
0969			05	04	03	233	08	04	08	11	06	03	02	04	02
0970			05	04	03	234	03	01	01	01	01	01	02	01	02
0971			05	04	03	234	10	03	11	01	11	05	05	04	06
0972			05	04	03	234	09	01	01	01	01	05	04	04	06
0973			05	04	03	234	08	02	01	04	06	04	99	04	08
0974			05	04	03	235	09	06	11	02	11	02	02	02	02
0975			05	04	03	235	07	01	11	99	11	03	07	04	02
0976			05	04	03	235	08	01	01	01	01	01	07	02	03
0977			05	04	03	235	10	02	06	11	06	04	06	03	07
0978			05	04	03	236	06	01	11	01	11	05	04	04	04
0979			05	04	03	236	10	02	11	02	01	03	04	03	05
0980			05	04	03	237	08	05	09	01	01	03	02	04	02
0981			05	04	03	237	06	01	11	01	11	07	05	01	03
0982			05	04	03	237	08	03	10	99	01	04	03	02	06
0983			05	04	03	238	08	03	02	01	05	07	03	02	02
0984			05	04	03	238	10	03	05	01	01	04	04	04	03
0985			05	04	03	238	10	04	01	01	02	02	02	01	04
0986			05	04	03	238	07	01	11	11	01	02	04	01	04
0987			05	04	03	238	07	01	01	01	01	03	03	04	05
0988			05	04	03	238	09	02	04	01	03	06	07	03	08
0989			05	04	03	239	10	03	11	01	10	01	02	04	06
0990			05	04	03	239	09	04	11	01	01	04	07	02	08
0991			05	04	03	240	09	05	11	01	01	04	05	04	01
0992			05	04	03	240	09	01	11	01	11	02	04	01	02
0993			05	04	03	240	10	05	07	11	07	02	03	01	04
0994			05	04	03	240	04	02	10	99	01	04	04	04	06
0995			05	04	03	240	09	03	11	01	01	05	03	03	06
0996			05	04	03	240	09	03	11	01	05	02	02	02	08
0997			05	04	03	240	09	03	09	02	11	04	03	03	08
0998			05	04	03	240	04	02	01	01	01	04	04	04	08
0999			05	04	03	240	08	06	10	01	06	03	05	04	08
1000			05	04	03	241	07	01	11	11	11	02	07	01	04
1001			05	04	03	241	09	04	11	11	11	04	04	04	06
1002			05	04	03	242	10	04	01	01	01	04	04	04	04
1003			05	04	03	245	99	03	06	02	11	03	04	04	07
1004			05	01	03	246	06	02	11	04	09	02	04	04	05
1005			05	01	03	246	09	04	11	04	01	04	99	03	08
1006			05	04	03	251	07	01	01	02	01	01	03	01	03
1007			05	02	03	254	10	06	01	07	05	02	04	01	03
1008			05	02	03	262	07	03	06	04	06	02	01	03	04
1009			05	04	03	264	09	02	09	11	11	03	04	04	07
1010			05	04	03	264	07	01	11	02	11	02	02	02	08
1011			05	04	03	265	09	02	11	01	11	02	04	04	07
1012			05	04	03	267	09	01	01	11	01	01	02	03	05
1013			05	04	03	269	09	01	11	01	11	01	04	03	06
1014			05	04	03	269	05	02	06	02	04	03	05	01	07
1015			05	01	03	269	07	07	08	05	11	03	04	03	03
1016			05	04	03	271	06	01	11	01	11	02	02	02	02
1017			05	04	03	271	07	01	11	01	11	07	07	06	07
1018			05	04	03	274	09	02	99	01	01	02	06	02	03
1019			05	04	03	274	08	01	01	01	01	03	05	04	05
1020			05	04	03	274	08	05	11	01	11	06	06	04	08
1021			05	04	03	274	10	04	11	02	11	05	05	04	08
1022			05	04	03	275	10	03	04	01	01	05	06	03	03
1023			05	04	03	275	09	02	06	02	06	03	04	02	08
1024			05	04	03	275	07	01	01	01	01	03	04	03	08
1025			05	05	03	277	99	01	11	01	11	02	04	01	01
1026			05	04	03	277	08	02	06	01	01	04	05	04	04
1027			05	04	03	277	08	02	11	02	01	03	03	04	04
1028			05	04	03	277	10	05	06	02	01	06	06	04	04
1029			05	04	03	277	09	01	01	02	01	02	04	04	06
1030			05	04	03	278	09	04	11	01	04	05	06	05	02
1031			05	04	03	278	10	02	04	02	01	06	06	06	03
1032			05	04	03	278	07	02	11	02	11	02	05	01	04
1033			05	04	03	278	07	01	99	01	99	02	07	03	04
1034			05	04	03	279	09	02	11	11	11	02	03	04	08
1035			05	04	03	280	08	01	11	01	01	02	04	03	02
1036			05	04	03	280	09	01	99	11	01	03	04	04	03
1037			05	04	03	280	07	01	99	02	99	03	04	03	04
1038			05	04	03	280	10	07	11	01	06	04	03	02	04
1039			05	04	03	283	07	02	10	02	01	03	03	02	03
1040			05	04	03	283	10	05	11	99	05	04	03	02	05
1041			05	01	03	290	08	01	10	06	04	03	04	03	03
1042			05	01	03	299	05	04	11	03	01	05	99	02	02
1043			05	04	04	302	07	04	11	01	01	02	04	05	05
1044			05	04	04	302	06	01	11	02	01	02	04	02	08
1045			05	04	04	305	07	04	11	11	11	04	07	04	04
1046			05	01	04	307	09	02	10	04	10	01	01	01	06
1047			05	04	04	310	08	02	11	01	11	04	04	04	06
1048			05	04	04	311	09	01	11	02	11	04	04	03	05
1049			05	04	04	312	09	01	01	01	11	03	07	04	03
1050			05	04	04	312	10	02	11	02	06	03	03	03	08
1051			05	04	04	314	07	01	11	02	11	03	05	03	01
1052			05	04	04	314	08	01	11	02	11	03	03	02	08
1053			05	04	04	315	09	02	99	02	01	02	03	02	03
1054			05	04	04	315	08	03	03	01	06	02	04	03	08
1055			05	04	04	316	09	03	11	01	05	05	03	03	03
1056			05	04	04	316	05	01	01	01	01	03	04	04	05
1057			05	04	04	316	08	04	09	11	04	04	04	04	06
1058			05	01	04	316	10	08	11	05	11	04	05	04	03
1059			05	01	04	316	08	02	11	06	09	01	03	07	05
1060			05	04	04	318	08	02	11	03	11	02	04	03	01
1061			05	04	04	319	08	01	11	01	11	01	04	01	03
1062			05	02	04	319	10	06	11	08	11	04	04	04	06
1063			05	05	04	320	09	03	09	01	01	01	03	01	03
1064			05	04	04	320	09	02	10	02	06	04	05	03	03
1065			05	04	04	320	08	04	10	01	11	04	04	04	03
1066			05	04	04	320	09	01	11	11	11	04	04	04	06
1067			05	04	04	323	08	02	11	02	11	03	03	03	03
1068			05	04	04	323	09	05	11	02	01	04	02	01	04
1069			05	01	04	324	10	08	11	06	07	03	04	03	06
1070			05	04	04	325	08	03	10	01	03	02	04	03	03
1071			05	01	04	326	07	01	11	05	11	01	04	02	03
1072			05	04	04	330	09	01	10	01	01	01	01	04	03
1073			05	01	04	331	10	08	01	07	09	03	02	06	06
1074			05	04	04	352	09	01	01	01	01	01	01	02	05
1075			05	04	04	353	09	01	01	01	09	04	06	04	05
1076			05	04	04	354	06	01	01	02	01	03	02	02	01
1077			05	04	04	354	10	03	11	01	11	03	03	03	05
1078			05	04	04	356	09	01	11	11	11	03	04	03	06
1079			05	04	04	360	09	01	11	01	11	02	03	04	03
1080			05	04	04	360	10	03	10	02	01	01	06	02	06
1081			05	02	04	366	08	02	11	05	11	02	04	04	03
1082			05	01	04	366	09	01	11	05	11	05	04	04	03
1083			05	01	05	403	07	01	10	03	10	01	02	02	06
1084			05	01	05	426	09	04	11	99	11	03	03	03	03
1085			05	01	05	445	08	01	10	06	11	03	02	04	03
1086			05	02	05	470	10	03	10	04	01	02	04	04	03
1087			05	01	06	512	10	01	01	07	01	01	01	04	03
1088			05	01	06	520	07	02	11	04	01	02	04	04	03
1089			05	02	06	568	09	01	99	05	99	04	07	03	03
1090			05	01	06	590	05	01	11	03	11	03	05	03	08
1091			05	04	06	708	08	04	11	01	02	05	05	05	02
1092			05	01	06	1400	04	03	10	04	10	01	02	02	03
1093			05	04	99		09	02	10	01	01	01	04	01	06
1094			05	01	99		07	04	01	03	06	03	02	02	07
